# Supplementary material for: A BCI System Based on Motor Imagery for Assisting People with Motor Deficiencies in the Limbs
Source: Brain Sci. 2020 Nov 17;10(11):864. doi: 10.3390/brainsci10110864 (PMC7697603; doi:10.3390/brainsci10110864)
Supplement: Supplementary file 1 [file brainsci-10-00864-s001.zip]

Archive with 9 entries (9 files):
- Table S5.docx
- Table S6.docx
- Table S7.docx
- Table S8.docx
- List of tables.docx
- Table S1.docx
- Table S2.docx
- Table S3.docx
- Table S4.docx
